# Supplementary material for: The Promotion of Genomic Instability in Human Fibroblasts by Adenovirus 12 Early Region 1B 55K Protein in the Absence of Viral Infection
Source: Viruses. 2021 Dec 6;13(12):2444. doi: 10.3390/v13122444 (PMC8708088; doi:10.3390/v13122444)
Supplement: Supplementary file 1 [file viruses-13-02444-s001.zip]

Archive with 1 entries (1 files):
- viruses-1499715-supplementary.pdf
